# Supplementary material for: In Vitro and In Silico of Cholinesterases Inhibition and In Vitro and In Vivo Anti-Melanoma Activity Investigations of Extracts Obtained from Selected Berberis Species
Source: Molecules. 2024 Feb 28;29(5):1048. doi: 10.3390/molecules29051048 (PMC10933966; doi:10.3390/molecules29051048)
Supplement: Supplementary file 1 [file molecules-29-01048-s001.zip]

Archive with 1 entries (1 files):
- molecules-2853445-supplementary.pdf
